# Supplementary material for: Phylogenomic Analysis of Odyssella thessalonicensis Fortifies the Common Origin of Rickettsiales, Pelagibacter ubique and Reclimonas americana Mitochondrion
Source: PLoS One. 2011 Sep 21;6(9):e24857. doi: 10.1371/journal.pone.0024857 (PMC3177885; doi:10.1371/journal.pone.0024857)
Supplement: File S1 — 65 Odyssella thessalonicensis proteins. http://www.biomedcentral.com/imedia/1660338084382525/supp1.txt (TXT) [file pone.0024857.s001.txt]

>HM072439 2 3 4 5 tetrahydropyridine 2 6 dicarboxylate N succinyltransferase  EC 2 3 1 117 
MSYQDIIEAAWESRQSLTSENKDVVNAVDHVLTRLDSGQVRVAEKLGQEWVVHQWIKKAI
LLSFRLNPNQLMAGLGNTPYYDKVPLKMTGWTTSDFTAAGFRAVPGTIVRRSAFIEKDVV
LMPSFINVGARVGAGTMVDTWSTIGSCAQIGANCHISGGVGIGGVLEPLQANPVIIEDNC
FIGARSEIAEGVIVEEGAVISMGVFLGASTKIVNRQTGEITYGRVPAYSVVVPGTLPGAT
ADAPALACAVIVKQVDAKTRSKVGINELLRA
>HM072440 Alanyl tRNA synthetase  EC 6 1 1 7 
MRTLADIRSTFLNYFKENRHEVVASSSLVPANDPTLLFTNAGMVQFKDVFTGLEKRSYTR
ATTSQKCVRAGGKHNDLENVGYTARHHTFFEMLGNFSFGDYFKEEAIYLAWNLVTKNFAL
SPERLLVTVYHEDEEAANLWKKIAGFPDHKIIRIATSDNFWSMGDTGPCGPCTEIFYDHG
ESIAGGPPGSADQDGDRFTEFWNLVFMQFEQQADGTRINLPKPSVDTGMGLERFATILQG
VHNNYDTDLFKSLIEASTELTGTQAAAYRHSHNVIADHLRASSFLLADGVMPSNEGRGYV
LRRIMRRAMRHAHLLGAKEPLMYRLVDRLVEVMGTAYPELTRAQAMIKENLKLEEERFRQ
TLERGLRLLEEETAKLAPTQALSGEIAFKLYDTYGFPLDLTQDVLRSQDRSVDLEGFNAA
MAAQKAAARAHWSGSGEKKDEQVWFDIQQEFGASEFLGYESETAEALVQAIVVNSQTVAH
LSAGQTGDIVFNQTPFYAESGGQEGDQGVIHFANGAQARVLNTNKHLGSLHVHHVTLESG
RIKVGETAKLVVNGQRRQGLRAHHSATHLLHAALRRHLGGHVTQKGSLVAADRLRFDFTH
TKPLTAEEIKAIEQEVNLQILANTAIETHLMAAEEAIASGAMALFGEKYGDEVRVLKMGQ
CDGAAYSIELCGGTHASRTGDIGLVKILSEAGVSAGVRRLEAIAGIAALDYLRSLQEQIS
KLSFTLKCPSVEIPEKIDLLLQERKTFERQLADLRQKMALGGSSGTTVAGLKQIGHINVL
TKNLVDIPAKDLKPLVDQLKTEVKSGVIILTSVVEDKVALVIGVTADLTDKVNAVDLVRA
GSEVLGGKGGGGRPDMAQAGGSNPTEIPAAMAAIEAILS
>HM072441 Alpha beta hydrolase
MAEVIFNGAAGRIEGRYHQNSHEDAPIALVLHPNPQFGGTMNNKVVYALYRTFVDLGFST
LRINFRGVGRSEGTFDNGEGELNDAATALDWLQTVNPTASKCFIAGFSFGAWIAMQLLMR
RPELDGFISVAPPADRYDFSFLAPCPVPGLILQGAKDDIVPFGYVAKMADKLQQQRGIRI
DYTQIPDADHFFTGKLPELCQLIEGYVKQRLSVRSLAQA
>HM072442 Aspartyl tRNA Asn  amidotransferase subunit B  EC 6 3 5 6    Glutamyl tRNA Gln  amidotransferase subunit B  EC 6 3 5 7 
MSENKNLIEGRTGLWEVVIGLEVHAQTISKAKLFDGCSTDFGAEPNTQVGFFTAAMPGML
PVLNQFCVEQAIKTGLGLNATVNKFSVFDRKNYFYADLPCGYQISQFSHPIVTGGYLDID
LEGGESKRINITRLHMEMDAGKSIHDLHPTKTYIDLNRSGIALMEIVSEPEMRSSSEAMA
YVKKLRSILRYLGTCDGNMEQGSLRVDANISLRRPGDPFGTRAEIKNVNSIRFLGQAIEY
EIQRQLDILEDGGQVIQETRLFDPNKGETRSMRSKEDAHDYRYFPDPDLLPLRLSDERIE
NVRITMPELPDAKRQRLIAEFGLPLYDATVIVTERETADYYERAVAALKAKDKAQGAKLI
ANWLMGDVFAAMNKDNKTVETMPVTAENLAGLIDLILDNTISGKIAKDVFTKMWDSGKAP
SLLVEELGLKQITDTSVIEQAVDTVLAQHADKVAEYKSGKEALFGFFVGQVMKATQGKAN
PGLVNDLIKNKLS
>HM072443 Aspartyl tRNA synthetase  EC 6 1 1 12    Aspartyl tRNA Asn  synthetase  EC 6 1 1 23 
MHSYRSHTCGQLRKKDAGQTVRLSGWVHRKRDHGNLLFIDIRDHYGITQCVVSTDTPSFK
IAESVRNESVIRLDGIVVERAVDTVNPRMDTGEIEIQVSDIEILSTAETLPLQVNSDSDF
PEETRLRYRFLDLRKEKLHQNIILRSQVITSLRRRMIEQGFLEFQTPILTASSPEGARDF
LVPSRLNPGSFYALPQAPQMFKQLLMVAGFDRYFQIAPCFRDEDARADRSPGEFYQLDFE
MSFVTQEDVFAAIEPVLYGVFEEFAGGKSVTPYPFPRISYEESMLKYGNDKPDLRNPIEI
VDVSEIFLGSDFAVFSNIVSEGGVVRAIPAPNSAAQPRSFFEKLNDWARGMGLPGLGYIT
FTEGTAKGPIAKFLTEERLEKLRAVANLKEGDSVFFVSDKPKIAAKVAGLARTRIGQDLK
IIENNAFKFCWIVDFPMYEQDEETGKIDFSHNPFSMPQGGMEALLTQDPLTIKAFQYDIV
CNGIELSSGAIRNHLPEVMYKAFEIVGYTKEDVEKRFGGLLSAFKFGAPPHGGSAPGVDR
IVMVLADEPNIREVIAFPMNQQAQDLMMGAPSIVDKERLKELCLEVRLPFKPAPAVN
>HM072444 ATP synthase gamma chain  EC 3 6 3 14 
MKMVAAAKLRKAQEKAESARPYALVLEKMLVNVLSQNPDLPQVPKLLTGNPDNPVHLVVV
VSSDRGLCGGFNINIIRETKHLVRRLQAENVPVKILCIGRKGRDLLRRDFGPLIIDTLSD
IGRKGVTIEESSQVCTYLEGLLEQDVCGGMTIVYSLFKSALSQDVVRRQLIPIPIEQTND
RGIFEFEPSHERLINELLPKNFAVQMYQILLETNASEHGARMTAMDNATRNARDVIRQLE
LNYNRTRQAYITKELIEIISGAEAL
>HM072445 Cell division trigger factor  EC 5 2 1 8 
MKISRTSAQGLKQEFNVVVPSSDMDTRIHERLTVIGKKVKMAGFRPGMIPTTILKQRYGP
DATQDAVEAVIRTAVSQISKENNLRQAAQPKVSIEAFDEGKDLEVKIEFEVLPTIELKGF
DKIKLEKLVVDIPAVEVTKKIDEIVTNHKKFQPLAKARAAKDDDLIHLDVQATVDGKAFK
GFDKHMHVIVGSEEKLLSGALEAAVKGVKAGDSLEVTEKFSEDFGNKAVAGKDLKLELTV
TKIEEPAKVELNDELAKEFGCESVDDFKKRVQEALEREYTNLSRMRLKRHLLDALNSDYS
FDLPEAMVENEFNAIWSRLRQELEEARRNGTLEEDDNRSEDELKKEYREISERRVRLGLI
ISEVAREKKIKVEDVEIRQAIFQEAMRYPNQTKEVFAFFQKNPQAVEQIAAPILEDKVVD
FILTEVKLAEKKVSPEQLIEAIRGVVPGFEAEDETTEKAPAKKTSKGKTSKAKGE
>HM072446 Chromosomal replication initiator protein DnaA
MQQLAIPLPDQLVTDSSTLIIEAANRDVWAWLSAWPSWPLPQVVIVGAKGSGKTHMAKAL
SAQQRASLISPSAVIHPPLALIQSADLILIDNYEQYGEDWLFHLYNLAKEHHRQVVYFGH
TTPASYSFKIHDLASRLRSLPCLEIQEPDDSLFRKLFRKELLNRGMVCGDDILEYIYRRF
DRSYATIHHLVKLIDTLTLVQQRSLTLPLLKEGIGDVE
>HM072447 Cysteinyl tRNA synthetase  EC 6 1 1 16 
MHLKVYNTYSRQKEDFVPLDPTHIKMYVCGPTVYDFAHIGNARPVVVFDILSRLLRQLYP
KVTYVRNITDVDDKINAAAKASGQTIRTITERTIQAYNEDMAALAAFAPDVTPRATDHIP
EMIHMIEDLIANGHAYAAEGHVLFAVKTFGAYGKLSRRNHDELLAGARVEIAPYKRDPGD
FVLWKPSDAETPGWDSPWGRGRPGWHIECSAMSEKYLGKTFDIHGGGIDLSFPHHENELA
QSCCANKTDYFAKYWMHNGHLTVNGEKMSKSLGNFYTVRELLSEFTGESLRYMLMSAHYR
QPLDLSKELIHQCQASLDRLYGALRGIKVYEGGIDDQMMSALLDDLNVPLALARLHELAT
ATNKAEDPQQKSQLASTLKASGYLLGILQQDPEAWFKGATLANADEVEALIAQRNQARSA
RDFAKADSLRQQLTDMGIVLEDSPAGTTWRRL
>HM072448 Cytochrome c heme lyase subunit CcmF
MPVSWSPYIGQGLLYIAALMAGITVLSPQYKRLLYGATAIISLGAFAWLVFAHLTSDFSF
VNVVLHSHTQKPWLYKLSGVWGNHEGSMLLWLLLMLGVGGTAFRRLPQGLSFIAYVALAI
LLFMIFACNPFTAVLVPPLEGRDLNPLLQDPLLAIHPPVLYLGMVSSLVPVVLMSLHETD
KRWLLWTRFSWAFLGIGIMLGSFWAYYELGWGGWWFWDPVENAALVPWLLQTASFHSYYL
ARQGRLSLGVVKWLSFAVFASCLLGLFIIRSGLVTSVHSFAVGPERGIFLLLVCGVVLFP
LGRRLLSLHTNSPSLKQQGINLITALKLGIFLLCFSAFTIAFGTLYPLLLQVFDIQLTVG
APYFNATVVPIMLPTLALMALQPWMTVSGIDKQASLSPLLIATMAVLILGYKFNQTRLLL
LLSYGASVWLISSLLLGIKAQRWSWRKAPMLLAHLGVGVAVLGMVLCLAFEEEKLIALKP
GQSIEMQGRNFSLASISGIKAENYMGQTAFFTLNQKTVLMPQKRFYWTQGIIHQETSIYS
SGLNHYYVSMGDHYQDDAWGFRFAYKPWINLMWLGFVAIGLAGLMSLGRSKEK
>HM072449 Cytochrome c type biogenesis protein CcmC  putative heme lyase for CcmE
MRQIISPVFLLRISQSWLRPSAWVAGVLLLLGFWLSLIWSPADYIQGETVRIMYVHVPAS
WGAMMTYFAMAVLSLYAFLKQNPTAHILTRSMAPIGLCLCMISLLTGAIWGKPTWGAWWV
WDARLTSMLILGFLYAGYILVCAFVKPEQHALKVAAILAIIGSINLPIIKWSVNWWHTLH
QPASILRLAKPAIHWQMLVPLLTMAFGMAALCFCFFLITLRGNLLQQKFLALLLRKTHP
>HM072450 Dimethyladenosine transferase  EC 2 1 1   
MRLDHLATVKATVEQYGLMAKKSLGQNFLFNMEIVRKIARSAGCLKEVTVLEIGPGPGGL
TRALLEAGAQEVVAIEHDPRCIIALKELVDAAEGKLQIIQADALTISPQDLLPSRPIKIV
ANLPYNVGTQLLIRWLHCLDNIVSMTLMFQKEVALRIVAQPKTADYGRLTVLAQYLTQPT
KVFDLPPGAFSPPPKVKSSIVHLVPKVLSEQDLALLPYLEKITHAAFGQRRKMIRSSLSA
VLTEDQIQAANVAVTARAEELALENYIELARILKDFSTTKAD
>HM072451 DNA directed RNA polymerase alpha subunit  EC 2 7 7 6 
MLQNNWEALIKPNKLDVRYGTPDLRHADIIVEPLERGYGLTLGNALRRILLSSLQGAAFT
SVKIEGVLHEFSTIPGVMEDVTDIILNLKTVGVRSQVEGVKRVKLVASGKGPVYARQIEC
PAGIEILDEDIIICHLDEGAKLSMEMTVESGKGYIPANSTSHEDKPIGLIPIDAIFSPVK
RVSYKIEQTRVGQRTDFDKLIMSISTDGSLKPDDAVALAARIMQDQLYSFINFDEPKTID
KKESKIELPFNPNLLRKVDELELSVRSANCLKNENIIYIGDLVQKSEHEMLRTPNFGRKS
LNEIREVLETMGLTLGMIIPNWPPENIEELTKKLEDPFN
>HM072452 DNA directed RNA polymerase beta  subunit  EC 2 7 7 6 
MDRLMGLGFQYATRGGISFGKDDLIIPEAKKKLIDETKAYVSEFEQQYADGLITQGEKYN
KVVDAWSQCTDRVAEEMMKAMSKTKPGEHVNSVYMMAHSGARGSVAQMKQLAGMRGLMAR
PSGDIIETPIISNFKEGLNVLEYFTSTHGARKGLADTALKTANSGYLTRRLVDVAQDCII
TELDCGTSHGISLSAVMEGGDTIASLSERILGRSAATDIVDTASGKVILAAGDLIEEDVL
DQIDTAGIDTVKIRSVLTCESKNGICSKCYGRDLARGILVNSGEAVGVIAAQSIGEPGTQ
LTMRTFHIGGAAQGGAEQNSIEAVHAGTIQFRNKNIVTSSSGADMVLSRNCEVLIVDDQG
RERARNRIPYGSKILVKEGDKVQQGQKLVEWDPYTIPIVSEAAGIVHYVDLVDGISMREV
TDESTGISNRVVVDWKQQARGSDLRPMISIRDKKGNPVLLGSGIEARYFLSVDSILSVEN
NAEIQAGDILARVPRETTKTRDITGGLPRVSELFEARHPRDAAIIAEFDGRVEYGKDYKT
KRRIVIIPTNEELEPIEYLIPKGRHITVHEGDIVKRGDLLVDGNSDPHDILRVLGVEALA
SYLVNEIQQVYRLQGVKINDKHIEVIVRQMLQKYEITDPGETIFVRGEQIDREEFFKVNQ
AVIDKNLRPASGTPVLQGITKASLQTKSFISAASFQETTRVLTEAAVAGKTDDLIGLKEN
VIVGRLIPAGTGSVIQNLRKLAGLRDQEALTARSLPVDDTGKASSYA
>HM072453 DNA directed RNA polymerase beta subunit  EC 2 7 7 6 
MVRSFTGMKRFRKNFGRISDEAKMPNLIELQKSSYEKFLQQSIAYNKREEIGLHEVFKST
FPITDFSGKAHLEYFKYDFDKPKYDEDECRQRGLTYAAPLKLTLRLVVWDIDEDTGAKSI
KDIKEQEVYMGDMPLMTDNGTFIINGVERVIVSQMHRSPGVFFDHDKGKSHSSGKYLFAA
RVVPYRGSWLDFEFDPKDLVHVRIDRRRKLPITAFLMALDSAATMQKRAEAEAKGQPLPA
AMVTGMSREEILATFYETITYSKHKKGWKTAYLPENWRGVKLTSDLIDASTGTVVASAGT
KITPRMAKKFAADGLSEILVYSENLEGLYLAKEYINEETGEIYAEAGEELTLKIISVLEQ
NLNLKEIPVLHIDNVNVGPYLRNSLIADKINNREEALFEIYRVMRPGEPPTLEGAEALFT
GLFFDAEKYDLSAVGRVKMNARLDIDCSDSVRILRKEDILLILKALLELKDGRGEIDDID
NLGNRRVRAVGELLENQYRVGLSRMERAIKERMSSVEIDTVMPHDLINAKPAAAVVREFF
GSSQLSQFMDQTNPLSEITHKRRLSALGPGGLTRDRAGFEVRDVHPTHYGRICPIETPEG
QNIGLINSLATYARVNQYGFIESPYRKVKEGKVTNEIVYLTAMEETRHIIAQANITLDKD
GRIADELVTCRKNGEFVIQPREDITLVDVSPKQLVSVAASLIPFLENDDANRALMGSNMQ
RQAVPLLRCEAPLVGTGMEATVAKDSGSCVLAKRAGVVDSVDGRRIVIRVLERTEGDDSV
GVDIYNLQKFQRSNMSTCINQKPLVKKGDIIKKGDVIADGPATELGELALGRNVLVGFMS
WQGYNFEDSIILSERIAQDDVFTSIHIEEFEVMARDTKLGNEEITRDIPNVGEEALRNLD
EAGIIYIGAEVKAGDILVGKVTPKGESPMTPEEKLLRAIFGEKASDVRDTSLRVPPGIAG
TIVDVRVFSRRGVDKDERALTIERQEIERLAKDRDAEKAILERNFYKNLEEMLLGHTLVS
APKGIKTGEKITEAFLAELPKHQWKQLLVDNDDVMSRVEAMKRHLDDGFTKLQDWFEGKV
EKLRAGDELSPGVLKMVKVFIAVKRKIQPGDKMAGRHGNKGVVSRIVPLEDMPHLEDGTI
LDIILNPLGLPSRMNVGQILETHMGAAAAGLSKQINDAVLRIQQSNAQLGELKAELKKVY
NKTEDAKDIDNMPDEQVMELARNLRRGVPIATPVFDGASEQDIADALIASGIPTTGQQYL
VDGRTGERLDRPTTVGYIYMLKLHHLVDDKIHARSIGPYSLVTQQPLGGKAQFGGQRFGE
MEVWALEAYGAAYTLQEMLTVKSDDVSGRTKVYEAIVRGDDNMEAGIPESFNVLVKELRS
LGLNMSFEQ
>HM072454 DNA ligase  EC 6 5 1 2 
MAKTIAYHDELYFQKDMPQISDAAYDALVVRNRQIENLFPDLRREDSPSKRVGAPVSKGF
KKVKHRIPMLSLENAFTSDDVINFFERVRRFLSLPSDQEFPIVAEPKIDGLSAALHYQRG
KLRLAATRGDGSEGEDITENVRCIIDVPQTLIGKNVPESLEVRGEIYMNRSDFFALNQQR
QQESEPEFANPRNAAAGSVRQLDPTVTARRPLRFFAYYYDAISGDTTMTHHEALENLRRW
GFTVNPEIQLCLSIAQLQDYYNSINARRADLPYDIDGVVYKIDALQWQRRLGSVGRTPRY
ALAHKFEAEKAETILEDIAIQVGRTGVLTPVAHLKPVTVGGVVVSRATLHNADEIARKDV
RVGDHVIIQRAGDVIPQIVSVVKEKRLPESQSFDFPATCPACGGEIVYVPGEVARRCMNR
LLCPAQAVERLKHFVSRDAFDIEGLGNRNIEAFYEEGLIHSPVDIFTLAARDRESLTPLR
AKEGWGSQSAANLFEAIENRRTITLDRFIYALGIPQVGSVTAKLLARHYHTLPNLLNTLQ
QAQDPTTDAYVDLLSLDGIGKNMAEDILSFFHEAHNLKVIDALSHELSIPAYALEMSTTS
AVSGKTVVFTGTLTRMSRAEAKATAERLGAKVAGSVSKKTDLVIVGADAGSKARAAAELG
VQVLDENQWMALIAAT
>HM072455 DNA polymerase III beta subunit  EC 2 7 7 7 
MKFAVERGDFLKALAHGGSVVEKRTTVPILSHVLIQAEDSQLHLTTTDMDLALVESIPAV
VEAPGSITVSAHMLLEIVRKLPDGVKIEATLNQANDQLTLKAGKSRFNIATLPAEQFPKL
TQNDLPFSFKLTAEKLRYLIDRSRFAMSTEETRYFLNGIYFHAHEINGQKVFRSVATDAH
RLACIEVPVPEGAESIPGIIVGRKTITEIRKLINDENPEAEITISLSPQRVEFKLPQATL
SSRLVDGTYPDYEQAIPKGNDKPVIVDAKDFAKAVDRVATVTTDKLPVIKISVAKNKLTL
VAASSELGDATEEMEVDFPFDHSIEIGFNANYLVDITSQIGDEAAEILLSDGSAPAIIKG
INDKEALFVLMPMRV
>HM072456 DNA processing protein DprA  putative
MNDKDLISWLKLAYCKNVGPITFWQALSRFGCCEEALAWLARNNRANIIPEENWVKQLLE
LCNKKGVTIVTGKNSSYPVQLKQLRDAPTLLFVKGQVDVLQKDMVGIVGARNCSFAAKKQ
AHLLAQDLGKAGFIVASGLARGIDRSAHLGSCQTGTVAVVAGGVDVIYPPEHEDLYNDIQ
RHGCIVSEMLIGTKPSPNHFPRRNRIISGLSRGVVVVEAAIRSGSLITARYAIEQSRDLF
AVPGSPQDPRCHGSNLLLKQGAHLVQSADDILQILKPEFNLTMLSEPEAEAYVASVEDFS
VPASLKEEILRGLSETPIEINFIAQDFKLNSQEIMAIILELELEGLIVRQANGTVSISTQ
VL
>HM072457 DNA uptake lipoprotein
MRSSVNKVLLALTATLLISCSEKDEEALAQMPVEQLYNMAKDQMDSGSYNTAAKTFAEVE
RQHPYSEWSLKAQLMSAYCYYEAKKYTEAIEGYNVFIQLHPGHEHIPYAYYMVGLSYYEQ
IPTVHRDQTVTEKAQEAFQEVINRFPDSPYAKDAKFKMDLLRDHLAGKEMDVGRYYLRQR
SYLAAVNRFKEVVDRFQTTSHVPEALHRMVECYLALGLVEQAYQTAAILGHNFPGSLWYA
DTYALMTDKNPKTALPKKQALKAEVKLQDKPTKTKPPVK
>HM072458 FIG000859  hypothetical protein
MAGHSQFKNIMHRKGAQDAKRARMFAKIAREIIVSARIGADPSANPRLRAAMAAARAANM
PKDNVDRAIKKAVGGEDTANYEEVRYEGYGPGGTALIVESLTDNRNRTASEVRSAFTKCG
GNMGETGSVAFMFDRVGLIQLSKTVGSYDEVFEKAVEAGADNLEEGGDFYEIIATVDNFA
AVRDAISQDYEDISESKLVWRPQNTIAVDEEAAQKILKLIDTLEDNDDVQNVYCNFEVSE
DILAKLSN
>HM072459 Folate dependent protein for Fe S cluster synthesis repair in oxidative stress
MTLSACLLSHRALVRVTGNDKATFLQGLISNDVNKLSPEVALFALLLSPQGRYQFDLILH
LEGEDWLLEVDAARALSLIKRLSVFRLRSNVTFEVVEDRAILAVWGEEVASCLSLEGGLG
ETQATSWGTAVLDPRLIALGARLIIRSEDVEQICHQYGIKLCSVSDYRYHRYQLGIPEGG
EEIEVDRAIPLEWGMDELNAIDWNKGCYMGQELTARTRYRGLVRKRIFPVYAPGITLEQP
ILAAETEVGHWIAKEQDWGLAMVRLNAIDAQLTCDGQVLTIICPSWMKLPENND
>HM072460 Glycyl tRNA synthetase alpha chain  EC 6 1 1 14 
MILKLQQFWADWGCVILQPYDVEMGAGTFHPATTLRSLGKQPWNAAYVQPSRRPGDGRYG
ENPNRLQHYYQFQVILKPAPADPQNLYLESLKAIGFDLTKHDIRFVEDDWESPTLGAAGL
GWEVWCDGMEVTQFTYFQQVGGIECDPVCVEITYGLERIAMVAQGVDSFYELNWNGQHGD
KKLTYQDIFKRSEIEFSHYNFTHASTEKLLEHFKDAEQECQKLLEHKLALPAYDQCIKAS
HLFNLLDARGVISVAERASYIGRVRTLAKGCCQAYVEDQV
>HM072461 Glycyl tRNA synthetase beta chain  EC 6 1 1 14 
MSQEFLFEILSEEIPARMQVKAAEDFKAAFETGLREAGLSFEAVTTYITPRRLVATISGL
ASATQATTEERRGPRLEAPEAALQGFLKSSGQTKEQLIQKDGYWYANLITEAKPTSCILP
DICRQIIRSFSWPKSMRWHGAPHTWVRPVRGILAVLAGKPLIFEVPEFNLVSSNKTKGHR
FLASGEFEVTCFSDYQHNLEKNFVILSHEQRQKLILNKLIELGQQQGYSLEHDEKLLEEV
AGLSEYPQPLVGKIEGSFLRLPKKVLSTSMRVHQKYFTFTDSLGNIAPIFGLVANTVASD
NGTTMLRGYERVLRARLSDASFFYDQDLKTPLQAYLPQLDSIIFHTKLGSLGQRVQRLMN
LVSSTAAKRAAELCKCDLVTSMVGEFPELQGYMGGVYAQAQQETAEIAEAITQHYQPVGP
QDASPHNPAAMELALAEKLDTLVGFFAIGELPTGSKDPYALRRAALGIIRIVRDNNLQDW
RLLDKITQALSAYQAQGLQINERFSAPAVLDFIMERLGHSLKAEGLRPDTLAAVLQSANR
GDNICGIVERIKALNEYLTSEAGYALRAAFRRAYGILPKDHEALKVQPQLFTEHEEKALF
EELETVNSRCQSLLENHDYTRLMMILAHLRDPIDAFFNLKINDENDMIRNNRLALLQLMI
HQTAIIADFSKLEG
>HM072462 GTP binding and nucleic acid binding protein YchF
MGFNCGIVGLPNVGKSTLFNALTATAAAEAANYPFCTIEPNTGRVGVPDPRLYELAKIAQ
SQKIIPTQLEFVDIAGLVRGASKGEGLGNQFLGHIRSVDAIIHVLRCFEDDDITHVDGSV
DPLRDLTTIETELMLADMESLERRTAGLEKKAKGGDAESKALLAMGQKVLKHLEAGHMAN
TVEVTKDEKPIFDQLQLLTSKPILYVCNVSEEEAVSGNSHTAKVAEYAQQNGRGAVIISA
AIESEVASLESEAEQLEFLQSLGLQETGLKQVIREGYKLLNLLTFFTIGPKEARAWTTHQ
GAKAPQAAGEIHTDFERGFICAETISYDDYLACNGEAGAKAAGKMRLEGRDYIVKDGDIF
HFRFNV
>HM072463 Guanylate kinase  EC 2 7 4 8 
MTNVNIPRRGFMLCLSSPSGAGKTSICGRVLQLDSNTTLSISVTTRPMRPGEVNGKDYFF
VSTDDYKEMVANGDLLEHATVFGNGYGTPKKFVFDSLEAGKDVLFDIDWQGTQQLSHIAR
ADLVSVFILPPTVEALEQRLRSRAQDPDNVIRSRMAEAAQELSHWPEYNYVIVNDCLDNS
VAQVQAIITAERLRRSRQIGLTNFVNGLRGVE
>HM072464 hypothetical protein
MTAPLMPKATAIWLVENTRLTFDQIATFCELHILEVQAIADGESGTNMIGLNPITSGQLS
EEEIKRCEENPNARLMLNPIVTADSVLGKKTRKYTPVSKRQDRPDAIAWLVKFHPELPDV
AIARLLGTTKNMINSVRSKTHWNSQNIKPRSPVHLGLCRQVELDAAIAKALKDAPRTDAA
FGEANPSEDEHNA
>HM072465 LSU ribosomal protein L13p  L13Ae 
MWFIEYSLVFNKRVNVMRTLSIKPSEVKKKWVLIDAQDLVLGRLASLVANRLRGKHKPSY
TPHVDCGDNVIIINAEKVHLTGDKLDQKKFFWHTGYAGGIKERTIGQIIKGKHPERVIQK
AVERMVPRGPLGRQIMSNLRVYAGAEHPHAAQNPEVLDVASMNRKNSRSI
>HM072466 LSU ribosomal protein L1p  L10Ae 
MAKLGKRLKNAAQEVDRNKVYSLAEAVKVIKKCATAKFDETIEVAMNLNVDPRKADQNLR
GVVQLPNGTGKTYRVAVFAKGPKAEEALKAGADIVGAEDLMEKIQAGDMPFDRCIATPDM
MGLVGRVGKILGPRGLMPNPKLGTVTMDVAEAIKSVKGGQVEYRTEKAGIVHAGVGKASF
SEQAIIENVKSYVDAVIKAKPTGVKGTYLKSLSLSSTMGPAVKFEISE
>HM072467 LSU ribosomal protein L25p
MSSVVTIEAQPREALGTGGARATRRDGLVPGVVYGHNKENKFISIDPRSIAKELYKPGFF
SRLFALSVNGNTEHVLVKDVQLHPVSDAPLHIDFMRVSKDSKIHVNIPVHVINDDKAPGV
KKGGMVNIVHHTLEVICPADSIPSEIVVDLAKIDAGQAVHLTDIQLPAGVVAAHPERDNT
LVSIVAPAGTKSDEGSAE
>HM072468 LSU ribosomal protein L2p  L8e 
MALKTYKPTTPSQRQLVNIDRSELWPGKPFKALTEGQKRTGGRNNHGRITSWNRGGGHKQ
RYRIIDFKRRKLDIEGEVLRLEYDPNRTAFIALIKYTDGEHAYILAPQRLKVGDKVVASQ
NADVKPGNSMPVKNIPVGTIIHNLELKIGKGGQIARSAGSYVQIAGRDGSNTIVKLSSGE
LRLVNGNCYATIGAVSNADHQNRNYGKAGRSRWLGWRPCVRGIAMNPVDHPHGGRTNGGR
HPVTPWGVPTKGKKTRTNKRTTKSIIRRRSK
>HM072469 LSU ribosomal protein L3p  L3e 
MRTGLIAEKVGMTQFFAADGTLVPVTVLQVSDCVVVGKKTADSKDGYNAVQIGSNKAKIN
NVTKPMREFFAKKEIEPRAHLKEFRVSSENLLEPGAELKADHFAAGQFVDVTGTSIGKGF
AGAMKRHNFGGLRASHGVSVTHRSHGSTGNRQDPGKVFKNKKMAGHMGARRVTKMNLTIY
GIDAEKNLIFIRGSVPGSQGGIVYVRDAIKKSA
>HM072470 LSU ribosomal protein L4p  L1e 
MKIDVINIEAKKAGDIELNPEIFGLQPRVDILSRVIEWQLAKRRSGNHKTKEVGDVRGST
RKIYRQKGTGNARHGSKRQVQFRGGCVVFGPVVRSHAYSLPKKVRKLGLKIALSAKTQAG
ELIVVDSFKVATGKTKDLLKIITALQAPNALLIDAIANSDNPVVKAAANLEKFDVLPHNG
ANVYDIMRKEKLIVTKEAIKALEERLK
>HM072471 LSU ribosomal protein L5p  L11e 
MTRLYKEYKDKIVPKLINTFSYKNIHQVPKLEKIVVNMCIGEAAQDSKKLQAAIEELSAI
TGQKPVITRAKKSIAGFKLREGMAIGAKVTLRRDRMYEFFDRLITIALPRVRDFRGVSGK
SFDGRGNYALGIKEQIIFPEINYDKVDKVRGMDIIVCTTAATDDEAKALLKELNVPFYN
>HM072472 Membrane associated zinc metalloprotease
MVDNFLNFAAYLPPFLLVLTVLVFIHELGHYLVARWNGVKIEVFSIGFGPEIFGWTDKAN
TRWKFSLIPLGGYVKMYGDADASSKPDEAAKSTMTLEERALTLQGKTVAQRIAVVAAGPI
ANYLLAIVLLAAFYTFKGAPTFLPTIGGISESSVAQSIGLLPGDKVLTFNGQHISNFDEL
RHLIPATAGQEINLTVERKKSPEEVGSEISLKGQMVKDGQPTASLGIVPSGEQTYKKYGI
LESITASVSRCYVISRETLKGIGQMLVGKRSSEELGGLFTIASLAKQSADQGWVALILLT
AALSINLGLINLLPIPVLDGGHIVFYSIEAIRGKPVSVKAQEFAYMIGLFIVLGLMLISN
WNDLNRLKVIDWLVGLFK
>HM072473 methyltransferase  putative
MRIVGGKNRGRKLALPDQAYTRPTTDRIREAIFNILCHHPEIDLQGAYVLDAFAGSGALG
LEALSRGATNVTFVEAHPKIANILQQNLKLFPESDQLHLIISDIRKLKKAARAMDLVFLD
PPYGKGLEFQALPYLVEQNWINSDTVIVYETEVQTDIAPLLACTAVLDERRYGGTKVYLL
KLKKKDEEAIGKCD
>HM072474 NAD kinase  EC 2 7 1 23 
MKIQKVALFTSRGQKSQEFQAEALKYLQPVPLDQADCIVVIGGDGFMLHALHSLRHLDVP
FFGVNAGTVGFLMNSVPPQDLLHCVQTSQQTALHPLRMTAIDTDGVEHIYHAINEVSLMR
QTSQASKIQIEIDGVVRLEELVSDGVLVATPAGSTAYNLSAHGPIIPLGANLLALTPISP
FRPRRWRGALLPCLAKIKLTVLRAAERKVSVSADYQMIENVEYVTIEQDINSSCRLLFTQ
GHNLEDRILREQFAL
>HM072475 Octanoate  acyl carrier protein  protein N octan oyltransferase
MVTWIKADQFVPYPEALTAMERQVKAIHQGGEECIWLLEHPPLYTSGTSARPEDLVQPNR
FPVYATGRGGQFTYHGPGQRIAYVMLDLNRRLPDIRRYVAMLERWIILTLAEFGIEGLQR
QGRVGIWVATPNGEEKIAAIGVRVSKWITYHGLAINVNPNLDHFSGIVPCGLPQFGVTSF
HKLGKIISMDDLDQALERVWPQLKL
>HM072476 Peptidyl tRNA hydrolase  EC 3 1 1 29 
MDSATYLLVGLGNPGAQYSLNRHNIGFMAIDIIADMQQFPNFKSKFSGLLSEGRIAGSKV
ILLKPQTYMNLSGRSVAETAKFYKIPLANIYVFHDDLDLQPGRLKIKRGGGAGGHNGLKS
IDQCMGQDYWRIRMGIGHPGFKDAVSGYVLGNFHKDDEEWLSNVLARIGKTIEDLLAMSP
SDWLNKINT
>HM072477 Phenylalanyl tRNA synthetase alpha chain  EC 6 1 1 20 
MTEQLSLWQAEIQSCQSLRDLDEIRVRLLGKSGEITALLKTLGALPPEERKEKGAEINHL
KTVVAETIDSRRYQIEESELAERLIKEKIDVTLSVTPEAVGSIHPISQVFNEIISYFSNF
GFEIATGPEIEDEEHNFSALNMPDHHPARQSHDTFYMMPDEAGIRKLLRTHTSTVQIRTM
RRQQPPLRILAPGRVYRCDYDATHTPMFHQMEGLVVDKGINFGHLKATVIDFCKHFFERD
DLIIRFRPSFFPFTEPSAEMDIGCDRSSGGIKFGQGNDWLEVFGCGMVHPNVLKNCGIDP
EEYQGFAFGFGVDRFAMLKYGIPDLRAMFEADARWLSHYGFSPFGGK
>HM072478 Phenylalanyl tRNA synthetase beta chain  EC 6 1 1 20 
MKFTLSWLKDHLDTSASLNEICDKLVNLGLEVENIENPAEKLKGFVVAHVVKREQHPNAD
RLSLCVIDDGSGQQLQVVCGAPNVRQGLKIAFAREGTVIPITGQALKKGVIRDVESQGMI
CSARELMIGENHDGIMELDSALVPGQDLATALKLDDPVIELSITPNRADCFGVRGIARDL
AAAGLGTLKTLDYRPFVGTFDSPITVAIEASDICPEFKGVYIRNVKNGTAPDFIKHRLEA
VGQNIINALVDITNYIAIDLGRPLHVFDAQKLPALLTVGEAQGGEAFEALNGKPYSLPAG
AAKITANDEVISLGGIMGGSTTGATLETTDVLLECAHWDPIKTALAGQKLQLLSEARTRF
ERGVDPHSVDLGINAGVQLILQCCGGQPSHVVTATHKNVAPANYTLKAPITLTHAKLTSL
GGLSISLEEAGDILSRLGFEVVTASTELTVTPPSFRFDIEGPADLVEEILRIAGYDNVPP
VSLPQIKIQPKLPRKAEVVRQLLASRGLQECYTWSFLSEAKAQLFGGQAPHLSVENPISV
ELKVMRPSILPNLIDAAVRNHNRGLENCRFYEIAAQYSGKGEQLMASGLRTHHLHERDWQ
SSPRSVNVFDAKADALAVLAATGLSATSYQVEQGGPSYYHPGRCGTIRQGNRVLGYFGEV
HPRILKALEADFPVVGFEVFLEMLPEIKLKKTMANFSNLQPVTRDFAFVIDQETPAEKLV
TAIQKVDKILIKSVNIFDVYAGANIEAGKKSIAIEVRLEPTKATLTDAEIHELSDKIIAH
VGKTVGGKIR
>HM072479 Phosphoribosylaminoimidazole succinocarboxamide synthase  EC 6 3 2 6 
MAISFRSLLNRGASPRRRQVIEGTRKTLFDATESGAYVMQFRDALAPLNKNKMTIAGKGA
LNNRLSELFMTRLNDMGLETHFVRRLNMSEQLIRIADPYNFRVTVHNVAADEFAERLGFG
DHEILVKPIVELSHKSRELEYPIIAPEHVEALDWAHGDEVEDIMLIARRVNDFLSGQFFA
IGVRLLNVTLEFGRLFQGDYFEESRVLIIDEITPDTCSLLDLRTGERLDGRTQDDRAPQE
LALRYQEIARRFRILGDSGPLELQENFGVVEKGV
>HM072480 Porphobilinogen synthase  EC 4 2 1 24 
MVIGAFPNTRLRRLRQSAWMRDLCSENDLTPSDLILPIFVREPETSPHIPSMPGVLRLTL
DELIDVVHQAADAGIPALALFPTTPVELRCPDGSEALNPDNLICRAIQTIKSLNLNIGVI
TDVALDPYTDHGHDGVIINGRVDNEATIEILQQQAYIQAKAGADALAPSDMMDGRILALR
HYLDDRDYADCLLISYAVKYASSFYGPFRQAVGVQQLSGLKDKKTYQMNPANSDEAMREI
AQDIQEGADMIIIKPGMPYLDVMQRAAAQFNIPLLAYQVSGEYAMIKAAAQNGWLEEERT
VLESLIAFKRAGAHGILSYFALEVAQNLSA
>HM072481 Preprotein translocase secY subunit  TC 3 A 5 1 1 
MSSAVEQLASGFSFSTFSKAEDLKKRIYFTLLALIVYRFGTYIPLPGVNPLVIQEFAAMN
SGGIFGILDMFSGGAISRMTVFALNIMPYISASIIVQLMTSVSPHLEALKKEGESGRKKL
NQYTRYGTVLLASVQAFGIAVGLEKMVVGTSTAVLNPGFFFKFSTIVTLTGGTLFIMWLG
EQITSRGLGNGTSLIIYSGIVANLPQSFAKTFISARTGAISNGILVLILLMVAVVIAYVV
FMEKAQRRILIQYPKRQVAADRPAQAQTTHLPLKLNSSGVIPPIFANSLLLFPATIAGFS
GSMNPDSILGMIATYMAHGKPLYMICSTALIIFFAFFYTALVFNPTETAENLRKMGTFIP
GIRPGKATADYIDYVLTRLTVIGSIYLASICLLPELILSKVALPFYFGGTSILIVVSVTI
DTISQMQSHLVAHQYEGLIKKAKLKGKL
>HM072482 Putative deoxyribonuclease YcfH
MLVDSHCHLNFPDFKDDLPAVLRRAQLNGIGTLLTINTRLSEFQDIHAIAEAHSHIYCTA
GVHPHDAQDYASPELAQQLKDLAQFPKVVGLGETGLDYYYNNSPSAEQIDSFETHLAVGG
ELDLPIVVHTRNADEDTLAAMDKYPNAKGVFHCFSGGREMAKAGLDRGYLISFSGIITFK
KAEELRDVVKYVPLDKILVETDAPFLAPIPHRGKRNEPAFTLHTAEIVAELKGVPLKEVA
EQTTNNFFNLFKKASRPI
>HM072483 RecA protein
MSTADKGKALDAALSQIERAFGKGSVMRLGQRETVEIEALSSGSLGLDIALGIGGFPRGR
IIEIYGPESSGKTTLALHAVAEAQKVGGTCAFVDAEHALDPSYARKLGVNIDNLIISQPD
TGEQALEIADTLVRSGAIDVLIVDSVAALVPKAELEGDMGDSHMGLQARLMSQALRKLAG
SINKTNCMVIFINQIRQKIGVMFGNPETTTGGNALKFYASVRLDIRRIGSIKDKDQVTGN
QTRVKVVKNKMAPPFKVVDFDIMYGEGVSKTGELIDLGVSAGVVEKAGSWYSMGSQRIGQ
GKEAARQFLRDNPDIANQIETAIRNNAGLLSDNMMRGSESNSEDEADAA
>HM072484 Recombination protein RecR
MNSPEIQLLIQHLSKLPGLGPRSGRRVALHLLKKREKIFRPLIQVMAEAEQKVRTCHICH
ALDASDPCTLCTDPKRDPHQLCVVEDVADLWALERANTYRGVYHVLGGVLSAIDGIGPQQ
LTIQSLLDRVAKGSVHEVILALNATVDGQTTIHYLIEQLREHKIKITTLAHGVPIGGELD
YLDEGTLFTAFQARRSAE
>HM072485 Ribonuclease III  EC 3 1 26 3 
MKLKFTFKDPSLFDKAITHPSFRRRKVNDFERLEFLGDRVLGIIVAEMLYKAFPLEKEGD
LAKRQAVLISRDVCQEIAYEIELHEDIKVVGTGLDGNSAVLSDAMEALIGAMFLDQGLEV
TRQHILPLWEKRLAITQAPPKDHKSLLQEWTQSRGLGIPAYELVNQTGPAHAPEFEILLK
VDDHSVKARGKSRKLAEQEAAKQMLQIKHAMQ
>HM072486 Ribosome recycling factor
MTDQRITEAARRMDGAIEVLNREFSGLRTGRASVNLLDAIKVDAYGSPTPINQVGNINVP
EARMLTVQVWDNSMIKAVEKAIRDAGLGLNPAVDGQLIRIPLPPLNEERRQELTKVAAKY
AEEAKISVRNVRRDIMESLKKSEKDGEISEDEHRRLSDEVQKVTDAHIKKIDEILASKQK
DIMQV
>HM072487 S adenosyl methyltransferase MraW  EC 2 1 1   
MHIPVLLKEMQEALAIRDGALYIDATFGGGGYTRAILEQANCQVIAVDRDPEAIQRAEQL
KAQYPDRLFVFQGVFSDLPSIVEKVPVEKVDGVVFDFGVSSYQIDTPERGFSFRFEGPLD
MRMSGEGESAADIVNTYSEEDLANVIYTYGEEYRSRRIARAIVELRKVKPIQTTLELANL
IKSRVGGRPDAQHPATLTFQALRIKVNNELIEIERGLKFAEDFLSTDGRLVAVTFHSLED
RVVKSFLRQKSVRKQKQSRLLPGEKVPSPPSFHDLYPKGIAPSETEISANPRSRSARLRA
AVRLPAHKDGESHA
>HM072488 Seryl tRNA synthetase  EC 6 1 1 11 
MLDLKLIRSHPEILDASLKRRGKEPLAHRLLAMDETYRSALTELQELQTKRNQIAKSFGE
AKRTGQDTTGLAAEAEQIKASIADLEVKANQLNQELMDEMSTIPNLVADDTPDGLDETAN
LEIRQVGEISNFSFQPKPHYELGEDLGKMDFEVAAKLSGSRFVVLYSELARLERALAAFM
IDIHTSQYGYQEVYAPVLVHEKTMYGTGQLPKFREDQFQTTTGHWIIPTAEVVLTNLVAE
AILAEEQLPLRYTAYTPCFRAEAGAAGRDTRGMIRLHQFGKVELVSITHPSESKAEHERM
TMAAEEILKQLKLPYRVMALCAGDMGFSAQKTYDLEVWLPSQNTYREISSCSNCSNFQAR
RMNARYRPMATPETPKPAPEFVHTLNGSGLAVGRTIVAILENYQRSDGSIEIPEVLRPYM
GGVEVITKKQ
>HM072489 Single stranded DNA specific exonuclease recJ  EC 3 1     
MTNIQQPLSNSYLFDGQISVGGRRWVFDEVNPREALQLAQNHQISTFAATILLKRGINFQ
NAASFLQPTLRELMPDPSHLKDLSVGVDRVVKAIQSQETIAVFGDYDVDGATATALLKRY
FRDIGISLRVYIPQRIEEGYGPTVPAMQQLAKEGTTTLLMVDCGTTAFTPLEAAVQLGMD
VIVLDHHVSQASLPPATAIINPNRIDENSPLTNLCAAGVSFIFLVALHRQLRLEGWFAQR
PEPDLRQYLDLVALGTVCDVMTLTGLNRAFVAQGLKVMARRSNHGLRCLADLAGMDDTPS
AYHLGFLLGPRINAGGRVGRAEYGSRLLSTLDELEAQQLARELDLYNKERQAIETLVLEE
AIHQIETQGLHRQPLILVGQEGWHPGVIGIVAGRLKERYNRPACVVGFDADIGKGSGRSI
AGVNLGAAMHAACHHGLLTAGGGHLMAAGFTVMRDQFDNFYNFLKDNLKHQLETLEPTLE
IDGILTPSGATLDLVHELKRLEPFGNGNPTPKFCIHKAKVTYAEPVGVNHIRCTLEGEDG
TRLKAMAFRALETPLGDAIMARSNKSIQVAGTLKVDTWNGRCSVTCFIDDVM
>HM072490 SSU ribosomal protein S2p  SAe 
MALPTFTMRQLLEAGIHYGHHTRRWNPKMAPFLFGVRNNIHIIDLEQTVNLLHRALEAIR
NTVAAGGRVLFVGTKPQASAKVKEAALKCGQYYINHRWLGGTLTNWKTVNQSIKRMKEQE
ERLNQHSQGLTKKEQLDLQREYNKLELALGGIRDMGGLPDLLFVIDTNKEAIAIQEARRL
GIPVVGVLDSNSDPAGVSYPIPGNDDAQRAIQMYCELVAGAVLDGLQAEMASAGIDIGAA
AELPAEMLASEEHAE
>HM072491 SSU ribosomal protein S3p  S3e 
MGQKVNPVGLRLGINKLWDSRWFSKKDYAKNLHQDLEIRRFVEKNLAQAGVAKVVIERLA
KKARLTIHTARPGVLIGKKGADIDKLRKKLSDIANTDVTINLVEVRKPEIDAKLIAENIA
QQIERRVSFRRAMKRAMQSSLRLGAQGIRVNCSGRLGGAEIARMEWYREGRVPLHTLRSD
VDYALGEAKTTYGIIGIKVWVYKGEILEKNPYLLEAKASDAPAGR
>HM072492 SSU ribosomal protein S4p  S9e 
MTKRINAKYKIDRRLGVNLWGRPKSPVNSRSYGPGQHGQQRSKPSDYGLQLRAKQKLKGY
YGNISERQFRRLYQEAIRRRGDTSENLIELLERRLDAVVYRMKFVATPFAARQLVNHGHV
AVNGKRVNIPSFQLKDGDEISLIGKIKENVNVIASTQSNERDVPEYMTVDHKKMEGKYIR
GPKFTEVPYPVHMEPNLVIEFYSR
>HM072493 SSU ribosomal protein S5p  S2e 
MAKNTNTEKQREEVEYIEKLVSVRRVTKVVKGGKNLRFSALVVVGDGKGRVGFGSGKARE
VPDAVRKASEQARRSMIRVPLREGRTIHHDLTGHFGAGRVYLRAAPAGTGIIAGGPMRAV
FESLGIQDVVSKSVGTSNYYNMVRATFDALTNVASPRDVASKLGRKIPEIVARRDASMAR
R
>HM072494 Sua5 YciO YrdC YwlC family protein
MVTIASFSPEVLSQACELLSSGDVVAIPTETVYGLAADATNDKAVAKIYAIKQRPEFNPL
IIHCHSAQQAKSYVQFDKRAEKLADAFWPGPITFVLKRYPDSAISFLASSGLETLAVRIP
AHPVAQALIKAYSKPLAAPSANLSQTISPTSAIDVQASLGNRVPLIIDGGQTRVGVESTI
IDLTEAIPHILRPGGISVEQIQAVIGTVDLSRRAGIKAPGMMARHYAPSVPMRLNAAAPL
KGELFLGFGSMDCDYNLSPSGNLEEAAANLFRMMRLMDRQNIAGIAVAPIPKHGLGLAIN
DRLMRAATREE
>HM072495 Thymidylate kinase  EC 2 7 4 9 
MSAGKFITFEGGEGTGKSTQCQLLADYLRQQGYEVILTREPGGTDGAELIRALLVSGDVN
RWSGVTEALLLNAARVDHWEKVISPALNRGAWVICDRFADSTIAYQGFGRGLDIDFLWNL
HNSVLPGVQPDLTFVFDLDPAIGINRALSRRTSEVRFEKMDIEFHNRMRHGYLEIAKNHP
QRCRLVDAGQDINTIHHHLQQMIAGL
>HM072496 Transcription termination protein NusA
MTTRRINPVDHSISQPRHEILAVAEAVAREKGIERDEVLYAMEQAIQKAARAKYGFEKDV
RAKVDKHTGDVNIWKVLTVVEEVEDPLVQISLTDAHQIDKSYNVGDELVEPLPPIEFGRV
AAQSARQVIIQKVRDAERAHQYAEFKDRANQIISGVVKRVEFGNVIVDLGRAEGILRRED
LIQREVFRSGDRVRAYVSDVRPDARGPMVSLSRTHPQFMARLFESEVPEIYDGVIEIKSV
ARDPGSRAKIAVYTADPSIDPVGSCVGLRGVRVQAVVTELQGEKIDIVPWSSNPATFVVN
ALAPAEVIKVVLDEEAHRVDMVVAEDQLSLAIGRRGQNVRLASQLTGWNIDIMTEEQEAK
LRTEEYNTRTQLFMNALDVDEVIAQLLAADGFTTVEELSFAPLEELTAIEGFDEAIAQEI
QSRALSFVEQRAKASLEKAKDLGVSEEILEIDGMTAEMLLKLAEHNIKSLDDFADLSGDE
FLEIAQEDQLTLEQANAMIMAARAHWFDEEPKA
>HM072497 Translation elongation factor Ts
MAEISAALVRELREKSGAGMMDCKKALTETNGNVEEAIDWLRKKGLAAAAKKAGRVAAEG
LVGVATNGTKGAIVEINAETDFVARNEQFQAMVRNITEIALKGTDSVDALKTAQYDNANT
VEGEITRLIATIGENMNLRRTQSLSVSQGVISSYIHNATAPGLGKIGVLVALESAAPADK
LNELGKKIAMHIAAANPLALTVEEVDPTALERERTVLIEQARATGRPEEIIQKMVEGRVR
KFYEEVVLLEQTFVLDGQSRVSDVVDQASKELGSPIKLAGYVKYTLGEGIEKEESDFAAE
VAAQASGTR
>HM072498 tRNA delta 2  isopentenylpyrophosphate transferase  EC 2 5 1 8 
MRVLILTGPTASGKTALALELAHQLNGEIINADSMQLYRHLPVLTACPTVQEKKEIPHHL
YEILGDHDLSSAGWWVSQAVHYIDQLLERGRVPILVGGTGLYLRSLTSGISPIPEIPSSI
REEARRLAQAPSFHEIVFAFDPMVRGKLKENDRQRLSRAWEVKMATGRSIIEWQQEKSQA
LPYEFQKIALVPARSWLHNRINARFDLMMSQGALEEVQALKARPLRPDSPLLRAVGVKEL
SDYLNGQTTLEQAIELAKIATRQYAKRQLTWLRGQAQDYEVRHVGA
>HM072499 tRNA  Guanine37 N1   methyltransferase  EC 2 1 1 31 
MQFHATVVTLFPEMFPGGLGYSLTGKALAEEKWLLDTVQIRDYALDKHHTVDDTPYGGGA
GMVMKPDVVSSALDAAVKLGTEGRRKIYLTPRGQPFTQKMARDYAANAEGLILLCGRYEG
VDQRVIEDWQMEEVSVGDFILTGGELPAQIILDAVVRLLPNVLGNRESLENESFELGILE
YPQYTKPQNWKNKIVPDVLLSGDHQKIAKWRQEEAERITRERRPDLWQAFLKSRD
>HM072500 tRNA nucleotidyltransferase  EC 2 7 7 25 
MAINISPLLSIKKIYDDAGFPLRFVGGCVRDTLLGLTPNDIDLASPLPPEQGLALLAAQG
YTVIPTGMEHGTFTLVIDKVPYEITTLRRDVATDGRRATIAYTDKWEEDAARRDFTINAL
YMDFDGTIYDYANGQQDLKKGTVRFIGQAADRIQEDYLRILRFFRFHQRFSKQPVSCELK
AIFQKFSPQIKTLSAERITKEFLLLLESSNPLLELSIMDECQILPQFLESYELDNLKLLL
DMEMSVSAAPSALRRFHALKCSSHQLRLSNKQSKYLAALNLLEAEMSSHSLFYLAYKYGL
PEILDIFLVRQESKRWLEFKSLVIPPFPLNGQDLITIGIKPGARLGKALNDAEYQWAASE
YKLTKENLLQYLTATLRDG
>HM072501 Twin arginine translocation protein TatC
MTAPEYDQAQPLVHHLVELRARFIRVLLAFFIASILSYCVSNHIFQILLHPLHKVFAELG
LDRKLIYTGLTEAFLTYVKIAMFTGAFLTFPYFAIQIWLFISPGLFKHEQKTLRLMLIAT
PLFFCIGAAFAYFVIFPNAYRFFLSFESLGGQGAMPIQLEPRVSEYLSFVMRLIMAFGIS
FQLPVLLTVLAGIGVVNKKALIEKWRISVVSIFAVAAVITPPDILSMVGLAAPLVLLYGL
SILAVSKVEKTRKKKETQSCLT
>HM072502 Tyrosyl tRNA synthetase  EC 6 1 1 1 
MKSEFLQILKSRGFIHQATDMEALDNLANSQSITAYIGFDATANSLHVGSLVQIMMLRWL
QKCGHRPLVLMGGGTSMIGDPTGRDDARNLLMDDAIQHNIAGISRVFKKFLNFSSGANAA
LMLNNADWLGEINYIGFLRDFGRHFSVNRMLTFDSVKLRLEREQPLSFLEFNYMILQAYD
FLELNRRYGCVLQMGGSDQWGNIVNGVELTRRVIGKEVYGLTSPLITNSSGAKMGKTANG
AVWLNADRLPAYDYWQFWRNTEDADVGRYLRLFTELELSEIEKLEQLQGSEINHAKKVLA
DAATTLAHGAEVLPQIHATITQLFEQGNSGDLSSLPAIEISQAEFENGLPILEVFVQLNL
AASKGEARRLIQGNGAKINDAALTDPNLTVTSSHLNADGMVKLSAGKKRHGVVKIKTD
>HM072503 Uridylate kinase  EC 2 7 4   
MTYKRVLLKISGEALADIDEAGHPQNLSNRMLHKIAADIQAATQAGVQVCIVIGGGNIFR
GDKGSQVLGIDRTTCDYMGMMATVINALALQNAVEQNSMVCRVMTAIPMKAIGEDYVRRR
AISHMEKGRVVIFAAGSGNPFFTTDTAAALRALEMDCDLLLKATKVNGVYDKDPVKHQDA
QHYTHLSYSDILADRLGVMDATAVALLREHKLPLAVFSIFEQNGFANVLAGKGKYTLISE
A
